# Supplementary material for: Data sets of migration barriers for atomistic Kinetic Monte Carlo simulations of Fe self-diffusion
Source: Data Brief. 2018 Apr 24;19:564–9. doi: 10.1016/j.dib.2018.04.060 (PMC5997586; doi:10.1016/j.dib.2018.04.060)
Supplement: Supplementary file 2 — Supplementary material [file mmc2.zip]

Archive with 3 entries (3 files):
- Fe_Set_1.dat
- Fe_Set_2NN.dat
- Fe_Set_Exchange.dat
