# Supplementary material for: Data sets of migration barriers for atomistic Kinetic Monte Carlo simulations of Fe self-diffusion
Source: Data Brief. 2018 Apr 24;19:564–9. doi: 10.1016/j.dib.2018.04.060 (PMC5997586; doi:10.1016/j.dib.2018.04.060)
Supplement: Supplementary file 2 — Supplementary material [file mmc2.zip › Fe_Set_1.dat]

#version Fe Set 1
#a0 2.8553e-10 # [m]
#bcc
#attempt_frequency 6e12 # [s^−1]
#
# Migration barriers set for 1nn jumps in Fe [1]
# Calculated by E. Baibuz <ekaterina.baibuz@gmail.com> 2016
# NEB method with Mendelev [2] potential was used
# Processes (a,b)->(c,d), where
# a - number of 1nn of the jumping atom before the jump
# b - number of 2nn of the jumping atom before the jump
# c - number of 1nn of the vacancy where atom jumps(including the jumping atom itself)
# d - number of 2nn of the vacancy
# Em - migration barrier in eV
# [1] Baibuz, Ekaterina, et al. "Migration barriers for surface diffusion on a rigid lattice: 
# challenges and solutions." 
# https://arxiv.org/abs/1707.05765
# [2] Mendelev, M. I., et al. Philosophical magazine 83.35 (2003): 3977-3994.
#
# Format:
# a b c d Em
0 0  0 1  0.000100
0 0  0 2  0.000050
0 0  3 2  0.000367
0 0  3 3  0.000367
0 0  4 0  0.000275
0 0  4 2  0.000275
0 0  4 3  0.000275
0 0  5 0  0.000220
0 0  5 1  0.000220
0 0  5 2  0.000220
0 0  5 3  0.000220
0 1  4 0  0.000375
0 1  4 2  0.000375
0 1  4 3  0.000375
0 1  5 2  0.000320
0 1  5 3  0.000320
0 1  6 0  0.000283
0 1  6 1  0.000283
0 1  6 2  0.000283
0 1  6 3  0.000283
0 2  4 0  0.000475
0 2  4 2  0.000475
0 2  4 3  0.000475
0 2  5 2  0.000420
0 2  5 3  0.000420
0 2  6 0  0.000383
0 2  6 1  0.000383
0 2  6 2  0.000383
0 2  6 3  0.000383
0 2  7 0  0.000357
0 2  7 1  0.000357
0 2  7 2  0.000357
0 2  7 3  0.000357
0 3  3 3  0.000667
0 3  4 0  0.000575
0 3  4 3  0.000575
0 3  5 0  0.000520
0 3  5 1  0.000520
0 3  5 2  0.000520
0 3  5 3  0.000520
0 3  6 0  0.000483
0 3  6 1  0.000483
0 3  6 2  0.000483
0 3  6 3  0.000483
0 3  7 0  0.000457
0 3  7 1  0.000457
0 3  7 2  0.000457
0 3  7 3  0.000457
0 3  8 0  0.000438
0 3  8 1  0.000438
0 3  8 2  0.000438
0 3  8 3  0.000438
0 4  3 3  0.250388
0 4  4 0  0.330491
0 4  4 3  0.087364
0 4  5 0  0.289616
0 4  5 1  0.266537
0 4  5 2  0.239665
0 4  5 3  0.199963
0 4  6 0  0.021114
0 4  6 1  0.001691
0 4  6 2  0.000583
0 4  6 3  0.000583
0 4  7 0  0.000557
0 4  7 1  0.000557
0 4  7 2  0.000557
0 4  7 3  0.000557
0 4  8 0  0.000538
0 4  8 1  0.000538
0 4  8 2  0.000538
0 4  8 3  0.000538
0 5  3 0  1.266787
0 5  3 1  1.074193
0 5  3 2  1.003687
0 5  3 3  0.858534
0 5  4 0  0.846047
0 5  4 1  0.817134
0 5  4 2  0.785986
0 5  4 3  0.729837
0 5  5 0  0.789065
0 5  5 1  0.764472
0 5  5 2  0.735743
0 5  5 3  0.689453
0 5  6 0  0.491041
0 5  6 1  0.469437
0 5  6 2  0.467436
0 5  6 3  0.420490
0 5  7 0  0.298333
0 5  7 1  0.310282
0 5  7 2  0.309983
0 5  7 3  0.277223
0 5  8 0  0.077381
0 5  8 1  0.077480
0 5  8 2  0.085391
0 5  8 3  0.082639
0 6  4 0  1.125989
0 6  4 1  1.030070
0 6  4 2  0.985170
0 6  4 3  0.949226
0 6  5 0  0.813169
0 6  5 1  0.764404
0 6  5 2  0.734802
0 6  5 3  0.703678
0 6  6 0  0.732990
0 6  6 1  0.710472
0 6  6 2  0.684754
0 6  6 3  0.659274
0 6  7 0  0.504922
0 6  7 1  0.482710
0 6  7 2  0.471897
0 6  7 3  0.447984
0 6  8 0  0.341882
0 6  8 1  0.328606
0 6  8 2  0.310721
0 6  8 3  0.292921
1 0  2 4  0.001550
1 0  3 2  0.001367
1 0  3 3  0.001367
1 0  3 4  0.001367
1 0  4 0  0.001275
1 0  4 2  0.001275
1 0  4 3  0.001275
1 0  4 4  0.001275
1 0  5 0  0.001220
1 0  5 1  0.001220
1 0  5 2  0.001220
1 0  5 3  0.001220
1 0  5 4  0.001220
1 1  3 4  0.001467
1 1  4 0  0.001375
1 1  4 2  0.001375
1 1  4 3  0.001375
1 1  4 4  0.001375
1 1  5 2  0.001320
1 1  5 3  0.001320
1 1  5 4  0.001320
1 1  6 0  0.001283
1 1  6 1  0.001283
1 1  6 2  0.001283
1 1  6 3  0.001283
1 1  6 4  0.001283
1 2  2 4  0.001750
1 2  3 4  0.065349
1 2  4 0  0.001475
1 2  4 2  0.001475
1 2  4 3  0.001475
1 2  4 4  0.049359
1 2  5 2  0.001420
1 2  5 3  0.001420
1 2  5 4  0.001420
1 2  6 0  0.001383
1 2  6 1  0.001383
1 2  6 2  0.001383
1 2  6 3  0.001383
1 2  6 4  0.001383
1 2  7 0  0.001357
1 2  7 1  0.001357
1 2  7 2  0.001357
1 2  7 3  0.001357
1 2  7 4  0.001357
1 3  2 0  1.398221
1 3  2 1  1.021290
1 3  2 2  0.502890
1 3  2 3  0.096016
1 3  2 4  0.296989
1 3  3 3  0.106079
1 3  3 4  0.250573
1 3  4 0  0.281137
1 3  4 3  0.001575
1 3  4 4  0.165241
1 3  5 0  0.067894
1 3  5 1  0.076238
1 3  5 2  0.044010
1 3  5 3  0.001520
1 3  5 4  0.148909
1 3  6 0  0.001483
1 3  6 1  0.001483
1 3  6 2  0.001483
1 3  6 3  0.001483
1 3  6 4  0.087976
1 3  7 0  0.001457
1 3  7 1  0.001457
1 3  7 2  0.001457
1 3  7 3  0.001457
1 3  7 4  0.057103
1 3  8 0  0.001437
1 3  8 1  0.001437
1 3  8 2  0.001437
1 3  8 3  0.001437
1 3  8 4  0.001437
1 4  2 0  1.775070
1 4  2 1  1.425512
1 4  2 2  0.878435
1 4  2 3  1.210173
1 4  2 4  1.225478
1 4  3 3  0.728661
1 4  3 4  0.534711
1 4  4 0  0.648054
1 4  4 3  0.233706
1 4  4 4  0.400889
1 4  5 0  0.416778
1 4  5 1  0.426598
1 4  5 2  0.385447
1 4  5 3  0.327077
1 4  5 4  0.371415
1 4  6 0  0.145400
1 4  6 1  0.161334
1 4  6 2  0.128083
1 4  6 3  0.084118
1 4  6 4  0.146099
1 4  7 0  0.001557
1 4  7 1  0.001557
1 4  7 2  0.173157
1 4  7 3  0.144626
1 4  7 4  0.110575
1 4  8 0  0.001537
1 4  8 1  0.001537
1 4  8 2  0.001537
1 4  8 3  0.001537
1 4  8 4  0.045188
1 5  3 0  1.509413
1 5  3 1  1.277421
1 5  3 2  1.173601
1 5  3 3  0.935926
1 5  3 4  0.823961
1 5  4 0  1.072200
1 5  4 1  0.943352
1 5  4 2  0.868712
1 5  4 3  0.774569
1 5  4 4  0.689701
1 5  5 0  0.808589
1 5  5 1  0.830503
1 5  5 2  0.789351
1 5  5 3  0.725384
1 5  5 4  0.653627
1 5  6 0  0.543127
1 5  6 1  0.559723
1 5  6 2  0.540516
1 5  6 3  0.493497
1 5  6 4  0.377707
1 5  7 0  0.296359
1 5  7 1  0.323441
1 5  7 2  0.325514
1 5  7 3  0.285727
1 5  7 4  0.271996
1 5  8 0  0.116238
1 5  8 1  0.130042
1 5  8 2  0.119083
1 5  8 3  0.111211
1 5  8 4  0.153225
1 6  4 0  1.363926
1 6  4 1  1.202515
1 6  4 2  1.106831
1 6  4 3  1.051707
1 6  4 4  0.930391
1 6  5 0  1.060765
1 6  5 1  0.916110
1 6  5 2  0.839898
1 6  5 3  0.790077
1 6  5 4  0.739164
1 6  6 0  0.780562
1 6  6 1  0.799573
1 6  6 2  0.764023
1 6  6 3  0.740095
1 6  6 4  0.701099
1 6  7 0  0.546354
1 6  7 1  0.572055
1 6  7 2  0.545852
1 6  7 3  0.520379
1 6  7 4  0.498897
1 6  8 0  0.350286
1 6  8 1  0.374636
1 6  8 2  0.352949
1 6  8 3  0.332503
1 6  8 4  0.352175
2 0  1 5  0.003100
2 0  2 3  0.002550
2 0  2 4  0.002550
2 0  2 5  0.002550
2 0  3 3  0.002367
2 0  3 4  0.002367
2 0  3 5  0.002367
2 0  4 0  0.039969
2 0  4 1  0.002275
2 0  4 3  0.002275
2 0  4 4  0.002275
2 0  4 5  0.002275
2 0  5 1  0.002220
2 0  5 2  0.002220
2 0  5 3  0.002220
2 0  5 4  0.002220
2 0  5 5  0.002220
2 1  1 5  0.233168
2 1  2 2  0.136140
2 1  2 5  0.002650
2 1  3 2  0.002467
2 1  3 3  0.002467
2 1  3 4  0.002467
2 1  3 5  0.002467
2 1  4 0  0.088707
2 1  4 1  0.002375
2 1  4 2  0.002375
2 1  4 3  0.002375
2 1  4 4  0.002375
2 1  4 5  0.002375
2 1  5 1  0.002320
2 1  5 2  0.002320
2 1  5 3  0.002320
2 1  5 4  0.002320
2 1  5 5  0.002320
2 1  6 0  0.035983
2 1  6 1  0.002283
2 1  6 2  0.002283
2 1  6 3  0.002283
2 1  6 4  0.002283
2 1  6 5  0.002283
2 2  1 5  0.563876
2 2  2 1  0.892614
2 2  2 2  0.557503
2 2  2 3  0.478032
2 2  2 4  0.369210
2 2  2 5  0.292730
2 2  3 1  0.415308
2 2  3 2  0.272206
2 2  3 3  0.231994
2 2  3 4  0.203979
2 2  3 5  0.221063
2 2  4 0  0.361349
2 2  4 1  0.225295
2 2  4 2  0.242208
2 2  4 3  0.201215
2 2  4 4  0.189628
2 2  4 5  0.204348
2 2  5 1  0.148312
2 2  5 2  0.168070
2 2  5 3  0.147610
2 2  5 4  0.128855
2 2  5 5  0.193623
2 2  6 0  0.002383
2 2  6 1  0.060960
2 2  6 2  0.080976
2 2  6 3  0.090876
2 2  6 4  0.063418
2 2  6 5  0.075029
2 2  7 0  0.002357
2 2  7 1  0.002357
2 2  7 2  0.002357
2 2  7 3  0.002357
2 2  7 4  0.002357
2 2  7 5  0.002357
2 3  1 0  3.058879
2 3  1 5  1.281901
2 3  2 1  1.274380
2 3  2 2  0.939869
2 3  2 3  0.803651
2 3  2 4  0.716286
2 3  2 5  0.602423
2 3  3 1  0.757756
2 3  3 2  0.514837
2 3  3 3  0.450489
2 3  3 4  0.298727
2 3  3 5  0.260038
2 3  4 0  0.639013
2 3  4 1  0.345524
2 3  4 2  0.245523
2 3  4 3  0.221259
2 3  4 4  0.187152
2 3  4 5  0.189569
2 3  5 0  0.401430
2 3  5 1  0.196237
2 3  5 2  0.212969
2 3  5 3  0.197038
2 3  5 4  0.172831
2 3  5 5  0.169817
2 3  6 0  0.131448
2 3  6 1  0.117918
2 3  6 2  0.136716
2 3  6 3  0.134664
2 3  6 4  0.108512
2 3  6 5  0.147221
2 3  7 0  0.002457
2 3  7 1  0.073238
2 3  7 2  0.090477
2 3  7 3  0.089642
2 3  7 4  0.071459
2 3  7 5  0.077861
2 3  8 0  0.005431
2 3  8 1  0.002437
2 3  8 2  0.002437
2 3  8 3  0.002437
2 3  8 4  0.002437
2 3  8 5  0.002437
2 4  2 0  2.016335
2 4  2 1  1.622209
2 4  2 2  1.266776
2 4  2 3  1.117783
2 4  2 4  0.983470
2 4  2 5  0.811003
2 4  3 1  1.124724
2 4  3 2  0.872119
2 4  3 3  0.792795
2 4  3 4  0.606730
2 4  3 5  0.552125
2 4  4 0  0.950542
2 4  4 1  0.700511
2 4  4 2  0.589685
2 4  4 3  0.540019
2 4  4 4  0.452652
2 4  4 5  0.457636
2 4  5 0  0.701213
2 4  5 1  0.484449
2 4  5 2  0.497989
2 4  5 3  0.468524
2 4  5 4  0.424831
2 4  5 5  0.430904
2 4  6 0  0.418576
2 4  6 1  0.261105
2 4  6 2  0.269618
2 4  6 3  0.257243
2 4  6 4  0.210646
2 4  6 5  0.391472
2 4  7 0  0.190193
2 4  7 1  0.171337
2 4  7 2  0.190716
2 4  7 3  0.188222
2 4  7 4  0.160671
2 4  7 5  0.265606
2 4  8 0  0.088030
2 4  8 1  0.064815
2 4  8 2  0.077676
2 4  8 3  0.076310
2 4  8 4  0.077244
2 4  8 5  0.067913
2 5  3 0  1.751221
2 5  3 1  1.444189
2 5  3 2  1.166366
2 5  3 3  1.077828
2 5  3 4  0.885611
2 5  3 5  0.793859
2 5  4 0  1.320395
2 5  4 1  1.005666
2 5  4 2  0.878609
2 5  4 3  0.824853
2 5  4 4  0.714139
2 5  4 5  0.680068
2 5  5 0  1.038225
2 5  5 1  0.756455
2 5  5 2  0.774407
2 5  5 3  0.737461
2 5  5 4  0.669414
2 5  5 5  0.640741
2 5  6 0  0.764843
2 5  6 1  0.514140
2 5  6 2  0.527324
2 5  6 3  0.513442
2 5  6 4  0.466170
2 5  6 5  0.529457
2 5  7 0  0.503959
2 5  7 1  0.268186
2 5  7 2  0.278871
2 5  7 3  0.285863
2 5  7 4  0.258578
2 5  7 5  0.289703
2 5  8 0  0.352450
2 5  8 1  0.194693
2 5  8 2  0.204485
2 5  8 3  0.201803
2 5  8 4  0.202961
2 5  8 5  0.289825
2 6  4 0  1.600970
2 6  4 1  1.302549
2 6  4 2  1.145471
2 6  4 3  1.079596
2 6  4 4  1.012067
2 6  4 5  0.912531
2 6  5 0  1.288312
2 6  5 1  1.011434
2 6  5 2  0.891681
2 6  5 3  0.846389
2 6  5 4  0.794362
2 6  5 5  0.736547
2 6  6 0  1.026332
2 6  6 1  0.796645
2 6  6 2  0.813111
2 6  6 3  0.776954
2 6  6 4  0.749799
2 6  6 5  0.698390
2 6  7 0  0.768069
2 6  7 1  0.581959
2 6  7 2  0.596806
2 6  7 3  0.571124
2 6  7 4  0.556299
2 6  7 5  0.600940
2 6  8 0  0.561011
2 6  8 1  0.387697
2 6  8 2  0.407062
2 6  8 3  0.385834
2 6  8 4  0.380010
2 6  8 5  0.436008
3 0  1 5  0.004100
3 0  1 6  0.091479
3 0  2 0  1.064792
3 0  2 1  0.640899
3 0  2 2  0.218839
3 0  2 3  0.175406
3 0  2 4  0.144219
3 0  2 5  0.003550
3 0  2 6  0.083073
3 0  3 0  0.500856
3 0  3 1  0.215373
3 0  3 2  0.169830
3 0  3 3  0.156634
3 0  3 4  0.131140
3 0  3 5  0.003367
3 0  3 6  0.071204
3 0  4 0  0.036511
3 0  4 1  0.158375
3 0  4 2  0.157137
3 0  4 3  0.132510
3 0  4 4  0.104390
3 0  4 5  0.003275
3 0  4 6  0.066412
3 0  5 0  0.030635
3 0  5 1  0.027116
3 0  5 2  0.020483
3 0  5 3  0.022196
3 0  5 4  0.015755
3 0  5 5  0.003220
3 0  5 6  0.065876
3 1  1 0  2.669331
3 1  1 5  0.157650
3 1  1 6  0.393539
3 1  2 0  1.389575
3 1  2 1  0.973891
3 1  2 2  0.621102
3 1  2 3  0.541297
3 1  2 4  0.390003
3 1  2 5  0.003650
3 1  2 6  0.069993
3 1  3 0  0.820684
3 1  3 1  0.496739
3 1  3 2  0.331253
3 1  3 3  0.255170
3 1  3 4  0.210248
3 1  3 5  0.003467
3 1  3 6  0.056410
3 1  4 0  0.355590
3 1  4 1  0.258875
3 1  4 2  0.256584
3 1  4 3  0.215060
3 1  4 4  0.178951
3 1  4 5  0.003375
3 1  4 6  0.046867
3 1  5 0  0.003320
3 1  5 1  0.097798
3 1  5 2  0.111198
3 1  5 3  0.091363
3 1  5 4  0.059446
3 1  5 5  0.003320
3 1  5 6  0.051477
3 1  6 0  0.003283
3 1  6 1  0.003283
3 1  6 2  0.003283
3 1  6 3  0.003283
3 1  6 4  0.003283
3 1  6 5  0.003283
3 1  6 6  0.043836
3 2  1 0  2.986943
3 2  1 5  0.436307
3 2  1 6  1.034689
3 2  2 0  1.694978
3 2  2 1  1.223916
3 2  2 2  0.880265
3 2  2 3  0.765650
3 2  2 4  0.650478
3 2  2 5  0.278164
3 2  2 6  0.362837
3 2  3 1  0.753897
3 2  3 2  0.580242
3 2  3 3  0.497173
3 2  3 4  0.448534
3 2  3 5  0.207426
3 2  3 6  0.247746
3 2  4 0  0.519802
3 2  4 1  0.497908
3 2  4 2  0.498707
3 2  4 3  0.457685
3 2  4 4  0.418004
3 2  4 5  0.195014
3 2  4 6  0.231720
3 2  5 0  0.138366
3 2  5 1  0.287653
3 2  5 2  0.305612
3 2  5 3  0.271234
3 2  5 4  0.236907
3 2  5 5  0.163551
3 2  5 6  0.115285
3 2  6 0  0.003383
3 2  6 1  0.119861
3 2  6 2  0.138482
3 2  6 3  0.143626
3 2  6 4  0.114816
3 2  6 5  0.054525
3 2  6 6  0.201383
3 2  7 0  0.001256
3 2  7 1  0.003085
3 2  7 2  0.009170
3 2  7 3  0.009066
3 2  7 4  0.003357
3 2  7 5  0.003357
3 2  7 6  0.034222
3 3  1 0  3.300335
3 3  1 1  2.315716
3 3  1 2  1.714867
3 3  1 3  1.202795
3 3  1 4  0.764783
3 3  1 5  1.056863
3 3  1 6  1.041098
3 3  2 0  1.961298
3 3  2 1  1.553645
3 3  2 2  1.207700
3 3  2 3  1.045134
3 3  2 4  0.966532
3 3  2 5  0.580485
3 3  2 6  0.669969
3 3  3 0  1.418295
3 3  3 1  1.077873
3 3  3 2  0.823357
3 3  3 3  0.745069
3 3  3 4  0.572618
3 3  3 5  0.276492
3 3  3 6  0.344055
3 3  4 0  0.886980
3 3  4 1  0.669456
3 3  4 2  0.545890
3 3  4 3  0.495617
3 3  4 4  0.404684
3 3  4 5  0.204848
3 3  4 6  0.248814
3 3  5 0  0.606764
3 3  5 1  0.454574
3 3  5 2  0.459277
3 3  5 3  0.417806
3 3  5 4  0.375264
3 3  5 5  0.189343
3 3  5 6  0.221984
3 3  6 0  0.249478
3 3  6 1  0.260522
3 3  6 2  0.272735
3 3  6 3  0.253742
3 3  6 4  0.209782
3 3  6 5  0.153107
3 3  6 6  0.199539
3 3  7 0  0.003457
3 3  7 1  0.166666
3 3  7 2  0.179288
3 3  7 3  0.176533
3 3  7 4  0.153994
3 3  7 5  0.065873
3 3  7 6  0.188040
3 3  8 0  0.034654
3 3  8 1  0.017691
3 3  8 2  0.025465
3 3  8 3  0.021995
3 3  8 4  0.027582
3 3  8 5  0.003438
3 3  8 6  0.029457
3 4  2 0  2.267908
3 4  2 1  1.851527
3 4  2 2  1.479370
3 4  2 3  1.305498
3 4  2 4  1.188493
3 4  2 5  0.838629
3 4  2 6  0.973247
3 4  3 0  1.682978
3 4  3 1  1.395970
3 4  3 2  1.132410
3 4  3 3  1.043938
3 4  3 4  0.856695
3 4  3 5  0.570429
3 4  3 6  0.634112
3 4  4 0  1.272998
3 4  4 1  0.973772
3 4  4 2  0.851284
3 4  4 3  0.793571
3 4  4 4  0.676576
3 4  4 5  0.459446
3 4  4 6  0.517595
3 4  5 0  0.994016
3 4  5 1  0.738437
3 4  5 2  0.744936
3 4  5 3  0.700040
3 4  5 4  0.636751
3 4  5 5  0.435244
3 4  5 6  0.484686
3 4  6 0  0.644247
3 4  6 1  0.498215
3 4  6 2  0.502946
3 4  6 3  0.484056
3 4  6 4  0.437835
3 4  6 5  0.383059
3 4  6 6  0.437105
3 4  7 0  0.338619
3 4  7 1  0.287799
3 4  7 2  0.298501
3 4  7 3  0.282828
3 4  7 4  0.243787
3 4  7 5  0.234152
3 4  7 6  0.405375
3 4  8 0  0.233554
3 4  8 1  0.157729
3 4  8 2  0.172952
3 4  8 3  0.164975
3 4  8 4  0.162952
3 4  8 5  0.071708
3 4  8 6  0.161431
3 5  3 0  1.962482
3 5  3 1  1.669432
3 5  3 2  1.380410
3 5  3 3  1.280346
3 5  3 4  1.090038
3 5  3 5  0.819550
3 5  3 6  0.923497
3 5  4 0  1.529314
3 5  4 1  1.233873
3 5  4 2  1.096483
3 5  4 3  1.033241
3 5  4 4  0.909039
3 5  4 5  0.687162
3 5  4 6  0.787016
3 5  5 0  1.240604
3 5  5 1  0.966554
3 5  5 2  0.974705
3 5  5 3  0.934916
3 5  5 4  0.861841
3 5  5 5  0.645864
3 5  5 6  0.748840
3 5  6 0  0.892743
3 5  6 1  0.711569
3 5  6 2  0.718988
3 5  6 3  0.701396
3 5  6 4  0.655420
3 5  6 5  0.508433
3 5  6 6  0.659300
3 5  7 0  0.574570
3 5  7 1  0.460292
3 5  7 2  0.484267
3 5  7 3  0.458973
3 5  7 4  0.420141
3 5  7 5  0.243204
3 5  7 6  0.628090
3 5  8 0  0.478454
3 5  8 1  0.377965
3 5  8 2  0.383530
3 5  8 3  0.365896
3 5  8 4  0.356273
3 5  8 5  0.297593
3 5  8 6  0.363624
3 6  4 0  1.815389
3 6  4 1  1.520717
3 6  4 2  1.357332
3 6  4 3  1.276869
3 6  4 4  1.200441
3 6  4 5  0.965239
3 6  4 6  0.897020
3 6  5 0  1.501676
3 6  5 1  1.229748
3 6  5 2  1.104142
3 6  5 3  1.046470
3 6  5 4  0.985304
3 6  5 5  0.758522
3 6  5 6  0.740922
3 6  6 0  1.231027
3 6  6 1  0.997383
3 6  6 2  1.007262
3 6  6 3  0.968302
3 6  6 4  0.938952
3 6  6 5  0.717653
3 6  6 6  0.704098
3 6  7 0  0.971148
3 6  7 1  0.778265
3 6  7 2  0.791691
3 6  7 3  0.757684
3 6  7 4  0.736183
3 6  7 5  0.595089
3 6  7 6  0.623157
3 6  8 0  0.729578
3 6  8 1  0.579840
3 6  8 2  0.593238
3 6  8 3  0.568007
3 6  8 4  0.556592
3 6  8 5  0.409245
3 6  8 6  0.595964
4 0  1 0  2.720547
4 0  1 1  1.765017
4 0  1 2  1.124336
4 0  1 3  0.656142
4 0  1 4  0.590423
4 0  1 5  0.257748
4 0  1 6  0.157772
4 0  2 0  1.424901
4 0  2 1  0.982329
4 0  2 2  0.564947
4 0  2 3  0.322208
4 0  2 4  0.273682
4 0  2 5  0.119278
4 0  2 6  0.004550
4 0  3 0  0.855416
4 0  3 1  0.457383
4 0  3 2  0.317035
4 0  3 3  0.276974
4 0  3 4  0.234181
4 0  3 5  0.096612
4 0  3 6  0.128308
4 0  4 0  0.392366
4 0  4 1  0.080496
4 0  4 2  0.083963
4 0  4 3  0.065934
4 0  4 4  0.047289
4 0  4 5  0.063693
4 0  4 6  0.004275
4 0  5 0  0.082565
4 0  5 1  0.075988
4 0  5 2  0.063487
4 0  5 3  0.061854
4 0  5 4  0.046158
4 0  5 5  0.004220
4 0  5 6  0.004220
4 1  1 0  2.999002
4 1  1 1  1.929181
4 1  1 2  1.323036
4 1  1 3  0.853618
4 1  1 4  0.783399
4 1  1 5  0.503483
4 1  1 6  0.813984
4 1  2 0  1.728371
4 1  2 1  1.299855
4 1  2 2  0.871481
4 1  2 3  0.502768
4 1  2 4  0.451310
4 1  2 5  0.416502
4 1  2 6  0.089976
4 1  3 0  1.161468
4 1  3 1  0.829450
4 1  3 2  0.522661
4 1  3 3  0.257971
4 1  3 4  0.214541
4 1  3 5  0.427983
4 1  3 6  0.067705
4 1  4 0  0.695596
4 1  4 1  0.428840
4 1  4 2  0.315446
4 1  4 3  0.218274
4 1  4 4  0.182176
4 1  4 5  0.387107
4 1  4 6  0.058578
4 1  5 0  0.332427
4 1  5 1  0.149478
4 1  5 2  0.079201
4 1  5 3  0.060139
4 1  5 4  0.039115
4 1  5 5  0.263397
4 1  5 6  0.046700
4 1  6 0  0.058089
4 1  6 1  0.028335
4 1  6 2  0.031292
4 1  6 3  0.038181
4 1  6 4  0.018044
4 1  6 5  0.004283
4 1  6 6  0.039553
4 2  1 0  3.266007
4 2  1 1  2.238246
4 2  1 2  1.632478
4 2  1 3  1.118126
4 2  1 4  0.998466
4 2  1 5  0.776909
4 2  1 6  0.732690
4 2  2 0  2.004926
4 2  2 1  1.492550
4 2  2 2  1.082300
4 2  2 3  0.697767
4 2  2 4  0.639066
4 2  2 5  0.515179
4 2  2 6  0.371799
4 2  3 0  1.429652
4 2  3 1  1.022218
4 2  3 2  0.720019
4 2  3 3  0.458368
4 2  3 4  0.409444
4 2  3 5  0.412742
4 2  3 6  0.238585
4 2  4 0  0.940769
4 2  4 1  0.531402
4 2  4 2  0.515705
4 2  4 3  0.416449
4 2  4 4  0.376119
4 2  4 5  0.382038
4 2  4 6  0.224043
4 2  5 0  0.569295
4 2  5 1  0.326089
4 2  5 2  0.231590
4 2  5 3  0.199735
4 2  5 4  0.164814
4 2  5 5  0.266628
4 2  5 6  0.198601
4 2  6 0  0.263939
4 2  6 1  0.168349
4 2  6 2  0.172272
4 2  6 3  0.180152
4 2  6 4  0.151454
4 2  6 5  0.071261
4 2  6 6  0.178241
4 2  7 0  0.013753
4 2  7 1  0.015394
4 2  7 2  0.020469
4 2  7 3  0.023726
4 2  7 4  0.010356
4 2  7 5  0.004357
4 2  7 6  0.042679
4 3  1 0  3.523808
4 3  1 1  2.543978
4 3  1 2  1.937412
4 3  1 3  1.422470
4 3  1 4  1.297088
4 3  1 5  0.861994
4 3  1 6  1.004014
4 3  2 0  2.238590
4 3  2 1  1.778804
4 3  2 2  1.362407
4 3  2 3  0.946400
4 3  2 4  0.864523
4 3  2 5  0.782450
4 3  2 6  0.674197
4 3  3 0  1.712167
4 3  3 1  1.300961
4 3  3 2  1.021290
4 3  3 3  0.959757
4 3  3 4  0.773878
4 3  3 5  0.509010
4 3  3 6  0.374314
4 3  4 0  1.288679
4 3  4 1  0.884247
4 3  4 2  0.747491
4 3  4 3  0.712008
4 3  4 4  0.564450
4 3  4 5  0.381719
4 3  4 6  0.265036
4 3  5 0  0.922957
4 3  5 1  0.623918
4 3  5 2  0.597584
4 3  5 3  0.585681
4 3  5 4  0.497040
4 3  5 5  0.351578
4 3  5 6  0.241415
4 3  6 0  0.570545
4 3  6 1  0.310282
4 3  6 2  0.295978
4 3  6 3  0.303440
4 3  6 4  0.226811
4 3  6 5  0.245410
4 3  6 6  0.202646
4 3  7 0  0.222932
4 3  7 1  0.137513
4 3  7 2  0.147797
4 3  7 3  0.155570
4 3  7 4  0.135596
4 3  7 5  0.095772
4 3  7 6  0.186038
4 3  8 0  0.315963
4 3  8 1  0.039380
4 3  8 2  0.037134
4 3  8 3  0.040781
4 3  8 4  0.042193
4 3  8 5  0.004438
4 3  8 6  0.046489
4 4  2 0  2.500480
4 4  2 1  2.082652
4 4  2 2  1.666650
4 4  2 3  1.250494
4 4  2 4  1.129601
4 4  2 5  1.027500
4 4  2 6  0.949343
4 4  3 0  1.952136
4 4  3 1  1.587265
4 4  3 2  1.293660
4 4  3 3  1.217096
4 4  3 4  1.023222
4 4  3 5  0.776263
4 4  3 6  0.663306
4 4  4 0  1.507656
4 4  4 1  1.155251
4 4  4 2  1.019999
4 4  4 3  0.965891
4 4  4 4  0.819626
4 4  4 5  0.639170
4 4  4 6  0.524316
4 4  5 0  1.130084
4 4  5 1  0.884072
4 4  5 2  0.855688
4 4  5 3  0.843197
4 4  5 4  0.752042
4 4  5 5  0.608209
4 4  5 6  0.493713
4 4  6 0  0.783104
4 4  6 1  0.564726
4 4  6 2  0.547254
4 4  6 3  0.556460
4 4  6 4  0.479833
4 4  6 5  0.521011
4 4  6 6  0.435387
4 4  7 0  0.411835
4 4  7 1  0.274417
4 4  7 2  0.281157
4 4  7 3  0.289787
4 4  7 4  0.252463
4 4  7 5  0.312586
4 4  7 6  0.398262
4 4  8 0  0.511867
4 4  8 1  0.177275
4 4  8 2  0.154488
4 4  8 3  0.158209
4 4  8 4  0.158803
4 4  8 5  0.159288
4 4  8 6  0.175251
4 5  3 0  2.185249
4 5  3 1  1.872574
4 5  3 2  1.554643
4 5  3 3  1.483319
4 5  3 4  1.269197
4 5  3 5  1.008137
4 5  3 6  0.931661
4 5  4 0  1.723613
4 5  4 1  1.431609
4 5  4 2  1.276464
4 5  4 3  1.231227
4 5  4 4  1.069712
4 5  4 5  0.860199
4 5  4 6  0.773401
4 5  5 0  1.335683
4 5  5 1  1.142080
4 5  5 2  1.112956
4 5  5 3  1.098958
4 5  5 4  1.001791
4 5  5 5  0.817406
4 5  5 6  0.738886
4 5  6 0  0.990133
4 5  6 1  0.818642
4 5  6 2  0.799461
4 5  6 3  0.809049
4 5  6 4  0.725545
4 5  6 5  0.678749
4 5  6 6  0.654172
4 5  7 0  0.594941
4 5  7 1  0.518399
4 5  7 2  0.522334
4 5  7 3  0.533925
4 5  7 4  0.474462
4 5  7 5  0.405487
4 5  7 6  0.603519
4 5  8 0  0.715908
4 5  8 1  0.435411
4 5  8 2  0.407260
4 5  8 3  0.406926
4 5  8 4  0.381892
4 5  8 5  0.411885
4 5  8 6  0.382825
4 6  4 0  2.019552
4 6  4 1  1.718762
4 6  4 2  1.534790
4 6  4 3  1.470525
4 6  4 4  1.371430
4 6  4 5  1.140788
4 6  4 6  0.938740
4 6  5 0  1.737072
4 6  5 1  1.421893
4 6  5 2  1.284250
4 6  5 3  1.238993
4 6  5 4  1.147086
4 6  5 5  0.934291
4 6  5 6  0.748742
4 6  6 0  1.428622
4 6  6 1  1.170485
4 6  6 2  1.128755
4 6  6 3  1.117556
4 6  6 4  1.081519
4 6  6 5  0.891762
4 6  6 6  0.712671
4 6  7 0  1.165906
4 6  7 1  0.922214
4 6  7 2  0.888415
4 6  7 3  0.882593
4 6  7 4  0.851865
4 6  7 5  0.753483
4 6  7 6  0.633615
4 6  8 0  0.920787
4 6  8 1  0.690158
4 6  8 2  0.660229
4 6  8 3  0.655299
4 6  8 4  0.625831
4 6  8 5  0.562031
4 6  8 6  0.598528
5 0  1 1  2.098324
5 0  1 2  1.542743
5 0  1 3  1.017172
5 0  1 4  0.528072
5 0  1 5  0.443516
5 0  1 6  0.371251
5 0  2 1  1.315280
5 0  2 2  0.926208
5 0  2 3  0.545154
5 0  2 4  0.253759
5 0  2 5  0.192176
5 0  2 6  0.178701
5 0  3 1  0.782776
5 0  3 2  0.460189
5 0  3 3  0.246220
5 0  3 4  0.203600
5 0  3 5  0.155336
5 0  3 6  0.168246
5 0  4 1  0.319552
5 0  4 2  0.169788
5 0  4 3  0.134284
5 0  4 4  0.116498
5 0  4 5  0.098162
5 0  4 6  0.128837
5 0  5 1  0.014874
5 0  5 2  0.012574
5 0  5 3  0.003804
5 0  5 4  0.005517
5 0  5 5  0.005220
5 0  5 6  0.114905
5 1  1 1  2.248916
5 1  1 2  1.717412
5 1  1 3  1.211418
5 1  1 4  0.728244
5 1  1 5  0.622855
5 1  1 6  0.602756
5 1  2 1  1.603782
5 1  2 2  1.226834
5 1  2 3  0.834057
5 1  2 4  0.558908
5 1  2 5  0.625079
5 1  2 6  0.366918
5 1  3 1  1.136251
5 1  3 2  0.814993
5 1  3 3  0.461381
5 1  3 4  0.307272
5 1  3 5  0.272430
5 1  3 6  0.178724
5 1  4 1  0.731453
5 1  4 2  0.445979
5 1  4 3  0.335933
5 1  4 4  0.266788
5 1  4 5  0.234134
5 1  4 6  0.148712
5 1  5 1  0.453231
5 1  5 2  0.190347
5 1  5 3  0.161921
5 1  5 4  0.143176
5 1  5 5  0.115167
5 1  5 6  0.108954
5 1  6 1  0.003139
5 1  6 2  0.005283
5 1  6 3  0.008488
5 1  6 4  0.005283
5 1  6 5  0.005283
5 1  6 6  0.093768
5 2  1 1  2.517940
5 2  1 2  1.955470
5 2  1 3  1.459218
5 2  1 4  0.990525
5 2  1 5  0.875019
5 2  1 6  0.873332
5 2  2 1  1.791568
5 2  2 2  1.413592
5 2  2 3  1.029564
5 2  2 4  0.731471
5 2  2 5  0.687704
5 2  2 6  0.593502
5 2  3 1  1.322759
5 2  3 2  0.999453
5 2  3 3  0.644330
5 2  3 4  0.486331
5 2  3 5  0.441847
5 2  3 6  0.423322
5 2  4 1  0.779490
5 2  4 2  0.626331
5 2  4 3  0.516221
5 2  4 4  0.442370
5 2  4 5  0.402418
5 2  4 6  0.391495
5 2  5 1  0.624247
5 2  5 2  0.303647
5 2  5 3  0.318004
5 2  5 4  0.295614
5 2  5 5  0.261443
5 2  5 6  0.268261
5 2  6 1  0.159982
5 2  6 2  0.122783
5 2  6 3  0.140709
5 2  6 4  0.129429
5 2  6 5  0.095152
5 2  6 6  0.248967
5 2  7 1  0.005357
5 2  7 2  0.005357
5 2  7 3  0.005357
5 2  7 4  0.005357
5 2  7 5  0.005357
5 2  7 6  0.093635
5 3  1 1  2.778971
5 3  1 2  2.249436
5 3  1 3  1.752881
5 3  1 4  1.284214
5 3  1 5  1.121794
5 3  1 6  1.106116
5 3  2 1  2.038267
5 3  2 2  1.648367
5 3  2 3  1.268882
5 3  2 4  0.979631
5 3  2 5  0.929899
5 3  2 6  0.863542
5 3  3 1  1.589379
5 3  3 2  1.275323
5 3  3 3  0.937869
5 3  3 4  0.868473
5 3  3 5  0.668014
5 3  3 6  0.596236
5 3  4 1  1.139811
5 3  4 2  0.795421
5 3  4 3  0.683724
5 3  4 4  0.634722
5 3  4 5  0.486317
5 3  4 6  0.451925
5 3  5 1  0.811961
5 3  5 2  0.549645
5 3  5 3  0.532812
5 3  5 4  0.518936
5 3  5 5  0.435059
5 3  5 6  0.418302
5 3  6 1  0.480992
5 3  6 2  0.268641
5 3  6 3  0.276956
5 3  6 4  0.271556
5 3  6 5  0.239791
5 3  6 6  0.298641
5 3  7 1  0.550614
5 3  7 2  0.098401
5 3  7 3  0.111033
5 3  7 4  0.120579
5 3  7 5  0.093080
5 3  7 6  0.263006
5 3  8 1  0.272685
5 3  8 2  0.029710
5 3  8 3  0.039110
5 3  8 4  0.040868
5 3  8 5  0.030762
5 3  8 6  0.101574
5 4  2 1  2.303355
5 4  2 2  1.941547
5 4  2 3  1.563037
5 4  2 4  1.239533
5 4  2 5  1.193857
5 4  2 6  1.096311
5 4  3 1  1.839905
5 4  3 2  1.505598
5 4  3 3  1.180124
5 4  3 4  1.112983
5 4  3 5  0.916817
5 4  3 6  0.859335
5 4  4 1  1.379022
5 4  4 2  1.043762
5 4  4 3  0.926611
5 4  4 4  0.878493
5 4  4 5  0.733110
5 4  4 6  0.704378
5 4  5 1  1.034946
5 4  5 2  0.794286
5 4  5 3  0.769946
5 4  5 4  0.759869
5 4  5 5  0.677941
5 4  5 6  0.669478
5 4  6 1  0.709216
5 4  6 2  0.512035
5 4  6 3  0.517856
5 4  6 4  0.515916
5 4  6 5  0.482731
5 4  6 6  0.567092
5 4  7 1  0.798112
5 4  7 2  0.322553
5 4  7 3  0.339393
5 4  7 4  0.345469
5 4  7 5  0.316332
5 4  7 6  0.489839
5 4  8 1  0.414291
5 4  8 2  0.163456
5 4  8 3  0.178396
5 4  8 4  0.179395
5 4  8 5  0.173483
5 4  8 6  0.252968
5 5  3 1  2.084097
5 5  3 2  1.785606
5 5  3 3  1.436827
5 5  3 4  1.368046
5 5  3 5  1.158175
5 5  3 6  1.084006
5 5  4 1  1.656610
5 5  4 2  1.478141
5 5  4 3  1.183551
5 5  4 4  1.133009
5 5  4 5  0.980181
5 5  4 6  0.918105
5 5  5 1  1.255528
5 5  5 2  1.048576
5 5  5 3  1.021936
5 5  5 4  1.009835
5 5  5 5  0.924150
5 5  5 6  0.882314
5 5  6 1  1.197332
5 5  6 2  0.762778
5 5  6 3  0.767336
5 5  6 4  0.764633
5 5  6 5  0.698564
5 5  6 6  0.783287
5 5  7 1  0.534663
5 5  7 2  0.498664
5 5  7 3  0.519400
5 5  7 4  0.518557
5 5  7 5  0.488826
5 5  7 6  0.718337
5 5  8 1  0.636676
5 5  8 2  0.384727
5 5  8 3  0.400043
5 5  8 4  0.401868
5 5  8 5  0.392812
5 5  8 6  0.496466
5 6  4 1  1.904106
5 6  4 2  1.614931
5 6  4 3  1.453131
5 6  4 4  1.376053
5 6  4 5  1.273881
5 6  4 6  1.097725
5 6  5 1  1.611888
5 6  5 2  1.337397
5 6  5 3  1.212620
5 6  5 4  1.156720
5 6  5 5  1.062514
5 6  5 6  0.904324
5 6  6 1  1.347880
5 6  6 2  1.095020
5 6  6 3  1.052251
5 6  6 4  1.041404
5 6  6 5  1.004482
5 6  6 6  0.865201
5 6  7 1  1.094275
5 6  7 2  0.857426
5 6  7 3  0.835456
5 6  7 4  0.831324
5 6  7 5  0.802794
5 6  7 6  0.769077
5 6  8 1  0.857536
5 6  8 2  0.629161
5 6  8 3  0.609510
5 6  8 4  0.608951
5 6  8 5  0.582807
5 6  8 6  0.717460
6 0  1 2  1.843316
6 0  1 3  1.385656
6 0  1 4  0.894322
6 0  1 5  0.416992
6 0  1 6  0.363558
6 0  2 2  1.209894
6 0  2 3  0.861575
6 0  2 4  0.488379
6 0  2 5  0.177467
6 0  2 6  0.136532
6 0  3 2  0.733945
6 0  3 3  0.232135
6 0  3 4  0.176474
6 0  3 5  0.139721
6 0  3 6  0.124970
6 0  4 2  0.232312
6 0  4 3  0.148296
6 0  4 4  0.130695
6 0  4 5  0.113026
6 0  4 6  0.097169
6 0  5 2  0.029309
6 0  5 3  0.116928
6 0  5 4  0.102416
6 0  5 5  0.089332
6 0  5 6  0.077029
6 1  1 2  2.018536
6 1  1 3  1.565159
6 1  1 4  1.090065
6 1  1 5  0.618907
6 1  1 6  0.558541
6 1  2 2  1.498039
6 1  2 3  1.156547
6 1  2 4  0.637671
6 1  2 5  0.418328
6 1  2 6  0.368422
6 1  3 2  1.082230
6 1  3 3  0.775216
6 1  3 4  0.353487
6 1  3 5  0.193649
6 1  3 6  0.153969
6 1  4 2  0.703637
6 1  4 3  0.207098
6 1  4 4  0.203229
6 1  4 5  0.156305
6 1  4 6  0.123427
6 1  5 2  0.446507
6 1  5 3  0.112006
6 1  5 4  0.119680
6 1  5 5  0.101930
6 1  5 6  0.085785
6 1  6 2  0.039428
6 1  6 3  0.087138
6 1  6 4  0.095095
6 1  6 5  0.081082
6 1  6 6  0.067978
6 2  1 2  2.198226
6 2  1 3  1.803967
6 2  1 4  1.335409
6 2  1 5  0.861994
6 2  1 6  0.800627
6 2  2 2  1.692981
6 2  2 3  1.347647
6 2  2 4  0.853335
6 2  2 5  0.624863
6 2  2 6  0.569040
6 2  3 2  1.272268
6 2  3 3  0.963959
6 2  3 4  0.569247
6 2  3 5  0.402582
6 2  3 6  0.361270
6 2  4 2  0.890510
6 2  4 3  0.416168
6 2  4 4  0.413826
6 2  4 5  0.363742
6 2  4 6  0.329229
6 2  5 2  0.376237
6 2  5 3  0.263328
6 2  5 4  0.273619
6 2  5 5  0.250995
6 2  5 6  0.231213
6 2  6 2  0.116770
6 2  6 3  0.231841
6 2  6 4  0.244429
6 2  6 5  0.225775
6 2  6 6  0.207876
6 2  7 3  0.073146
6 2  7 4  0.077528
6 2  7 5  0.082009
6 2  7 6  0.067989
6 3  1 2  2.458896
6 3  1 3  2.044574
6 3  1 4  1.590102
6 3  1 5  1.109739
6 3  1 6  1.046127
6 3  2 2  1.875103
6 3  2 3  1.579993
6 3  2 4  1.100214
6 3  2 5  0.870712
6 3  2 6  0.811419
6 3  3 2  1.538557
6 3  3 3  1.234298
6 3  3 4  0.847390
6 3  3 5  0.776759
6 3  3 6  0.641207
6 3  4 2  1.226944
6 3  4 3  0.699458
6 3  4 4  0.613318
6 3  4 5  0.562202
6 3  4 6  0.456291
6 3  5 2  0.686865
6 3  5 3  0.485118
6 3  5 4  0.478892
6 3  5 5  0.469513
6 3  5 6  0.410353
6 3  6 2  0.392817
6 3  6 3  0.272763
6 3  6 4  0.277484
6 3  6 5  0.278271
6 3  6 6  0.252668
6 3  7 2  0.553999
6 3  7 3  0.221947
6 3  7 4  0.229733
6 3  7 5  0.235476
6 3  7 6  0.220669
6 3  8 2  0.223050
6 3  8 3  0.084263
6 3  8 4  0.089637
6 3  8 5  0.093582
6 3  8 6  0.085376
6 4  2 2  2.139077
6 4  2 3  1.821792
6 4  2 4  1.369262
6 4  2 5  1.119083
6 4  2 6  1.053500
6 4  3 2  1.729674
6 4  3 3  1.464058
6 4  3 4  1.090766
6 4  3 5  1.023618
6 4  3 6  0.893801
6 4  4 2  1.420912
6 4  4 3  0.952532
6 4  4 4  0.856250
6 4  4 5  0.807969
6 4  4 6  0.701304
6 4  5 2  0.888856
6 4  5 3  0.731175
6 4  5 4  0.715608
6 4  5 5  0.710853
6 4  5 6  0.652601
6 4  6 2  0.585446
6 4  6 3  0.517806
6 4  6 4  0.520592
6 4  6 5  0.521539
6 4  6 6  0.491908
6 4  7 2  0.737962
6 4  7 3  0.420797
6 4  7 4  0.425550
6 4  7 5  0.436161
6 4  7 6  0.418177
6 4  8 2  0.348998
6 4  8 3  0.226039
6 4  8 4  0.235837
6 4  8 5  0.242678
6 4  8 6  0.231730
6 5  3 2  1.980795
6 5  3 3  1.697112
6 5  3 4  1.351197
6 5  3 5  1.272924
6 5  3 6  1.148768
6 5  4 2  1.671329
6 5  4 3  1.211411
6 5  4 4  1.114056
6 5  4 5  1.057157
6 5  4 6  0.951008
6 5  5 2  1.126909
6 5  5 3  0.981378
6 5  5 4  0.960585
6 5  5 5  0.955113
6 5  5 6  0.897351
6 5  6 2  0.794911
6 5  6 3  0.749384
6 5  6 4  0.752917
6 5  6 5  0.755105
6 5  6 6  0.724221
6 5  7 2  0.989217
6 5  7 3  0.664170
6 5  7 4  0.672118
6 5  7 5  0.680572
6 5  7 6  0.662028
6 5  8 2  0.534259
6 5  8 3  0.438046
6 5  8 4  0.445185
6 5  8 5  0.453360
6 5  8 6  0.443192
6 6  4 2  1.781260
6 6  4 3  1.509508
6 6  4 4  1.358014
6 6  4 5  1.274444
6 6  4 6  1.189721
6 6  5 2  1.507501
6 6  5 3  1.246624
6 6  5 4  1.130347
6 6  5 5  1.067137
6 6  5 6  0.985509
6 6  6 2  1.249771
6 6  6 3  1.013392
6 6  6 4  0.973322
6 6  6 5  0.966635
6 6  6 6  0.930106
6 6  7 2  1.004710
6 6  7 3  0.782120
6 6  7 4  0.764726
6 6  7 5  0.765794
6 6  7 6  0.730558
6 6  8 2  0.773929
6 6  8 3  0.674462
6 6  8 4  0.684033
6 6  8 5  0.690677
6 6  8 6  0.679526
7 0  1 3  1.658507
7 0  1 4  1.146931
7 0  1 5  0.453237
7 0  1 6  0.345806
7 0  2 3  1.125223
7 0  2 4  0.738397
7 0  2 5  0.194640
7 0  2 6  0.114710
7 0  3 3  0.370689
7 0  3 4  0.178247
7 0  3 5  0.123033
7 0  3 6  0.073040
7 0  4 3  0.067612
7 0  4 4  0.049916
7 0  4 5  0.035001
7 0  4 6  0.021694
7 0  5 3  0.047922
7 0  5 4  0.036076
7 0  5 5  0.025760
7 0  5 6  0.017187
7 1  1 3  1.834654
7 1  1 4  1.343983
7 1  1 5  0.694524
7 1  1 6  0.551028
7 1  2 3  1.396520
7 1  2 4  0.782804
7 1  2 5  0.514942
7 1  2 6  0.370925
7 1  3 3  1.013276
7 1  3 4  0.510302
7 1  3 5  0.252579
7 1  3 6  0.155789
7 1  4 3  0.335787
7 1  4 4  0.288651
7 1  4 5  0.163856
7 1  4 6  0.117853
7 1  5 3  0.055068
7 1  5 4  0.058789
7 1  5 5  0.043548
7 1  5 6  0.029681
7 1  6 3  0.039597
7 1  6 4  0.044004
7 1  6 5  0.032563
7 1  6 6  0.022483
7 2  1 3  2.021821
7 2  1 4  1.540685
7 2  1 5  0.923087
7 2  1 6  0.771871
7 2  2 3  1.591133
7 2  2 4  1.007797
7 2  2 5  0.746474
7 2  2 6  0.579839
7 2  3 3  1.205397
7 2  3 4  0.731662
7 2  3 5  0.479918
7 2  3 6  0.376422
7 2  4 3  0.556721
7 2  4 4  0.510747
7 2  4 5  0.386423
7 2  4 6  0.334352
7 2  5 3  0.266718
7 2  5 4  0.226177
7 2  5 5  0.203957
7 2  5 6  0.181159
7 2  6 3  0.188565
7 2  6 4  0.198878
7 2  6 5  0.181596
7 2  6 6  0.164302
7 2  7 3  0.039738
7 2  7 4  0.042857
7 2  7 5  0.044787
7 2  7 6  0.033546
7 3  1 3  2.219634
7 3  1 4  1.755776
7 3  1 5  1.158468
7 3  1 6  0.996702
7 3  2 3  1.782601
7 3  2 4  1.229492
7 3  2 5  0.974156
7 3  2 6  0.808033
7 3  3 3  1.466825
7 3  3 4  0.961154
7 3  3 5  0.878729
7 3  3 6  0.660497
7 3  4 3  1.171259
7 3  4 4  0.730236
7 3  4 5  0.669846
7 3  4 6  0.481875
7 3  5 3  0.583685
7 3  5 4  0.554417
7 3  5 5  0.531483
7 3  5 6  0.425299
7 3  6 3  0.309183
7 3  6 4  0.291102
7 3  6 5  0.284816
7 3  6 6  0.218220
7 3  7 3  0.193440
7 3  7 4  0.200146
7 3  7 5  0.205367
7 3  7 6  0.188950
7 3  8 3  0.048352
7 3  8 4  0.051697
7 3  8 5  0.053492
7 3  8 6  0.054991
7 4  2 3  1.994205
7 4  2 4  1.470656
7 4  2 5  1.200614
7 4  2 6  1.033495
7 4  3 3  1.667823
7 4  3 4  1.181007
7 4  3 5  1.104845
7 4  3 6  0.893326
7 4  4 3  1.375448
7 4  4 4  0.950386
7 4  4 5  0.894218
7 4  4 6  0.711811
7 4  5 3  0.806063
7 4  5 4  0.773195
7 4  5 5  0.753542
7 4  5 6  0.649854
7 4  6 3  0.531969
7 4  6 4  0.513391
7 4  6 5  0.510029
7 4  6 6  0.438819
7 4  7 3  0.376487
7 4  7 4  0.381483
7 4  7 5  0.388551
7 4  7 6  0.373175
7 4  8 3  0.250125
7 4  8 4  0.211616
7 4  8 5  0.214404
7 4  8 6  0.216611
7 5  3 3  1.873537
7 5  3 4  1.419587
7 5  3 5  1.330844
7 5  3 6  1.124914
7 5  4 3  1.324239
7 5  4 4  1.182040
7 5  4 5  1.119415
7 5  4 6  0.939560
7 5  5 3  1.030382
7 5  5 4  0.997975
7 5  5 5  0.976605
7 5  5 6  0.873794
7 5  6 3  0.755508
7 5  6 4  0.736431
7 5  6 5  0.733460
7 5  6 6  0.650555
7 5  7 3  0.586802
7 5  7 4  0.595626
7 5  7 5  0.602145
7 5  7 6  0.584342
7 5  8 3  0.460086
7 5  8 4  0.420645
7 5  8 5  0.407797
7 5  8 6  0.411913
7 6  4 3  1.646210
7 6  4 4  1.477258
7 6  4 5  1.374783
7 6  4 6  1.308872
7 6  5 3  1.384336
7 6  5 4  1.250899
7 6  5 5  1.171554
7 6  5 6  1.110013
7 6  6 3  1.139909
7 6  6 4  1.071106
7 6  6 5  1.043365
7 6  6 6  1.041700
7 6  7 3  0.903068
7 6  7 4  0.847025
7 6  7 5  0.833726
7 6  7 6  0.831096
7 6  8 3  0.672841
7 6  8 4  0.636583
7 6  8 5  0.623944
7 6  8 6  0.620394
