# Supplementary material for: Data sets of migration barriers for atomistic Kinetic Monte Carlo simulations of Fe self-diffusion
Source: Data Brief. 2018 Apr 24;19:564–9. doi: 10.1016/j.dib.2018.04.060 (PMC5997586; doi:10.1016/j.dib.2018.04.060)
Supplement: Supplementary file 2 — Supplementary material [file mmc2.zip › Fe_Set_2NN.dat]

#version Fe Set 2NN
#a0 2.8553e-10 # [m]
#bcc
#attempt_frequency 6e12 # [s^−1]
#
# Migration barriers set for 2nn hop-on jumps in Fe [1]
# Calculated by E. Baibuz <ekaterina.baibuz@gmail.com> 2016
# NEB method with Mendelev [2] potential was used
# Processes (a,b)->(c,d), where
# a - number of 1nn of the jumping atom before the jump
# b - number of 2nn of the jumping atom before the jump
# c - number of 1nn of the vacancy where atom jumps(including the jumping atom itself)
# d - number of 2nn of the vacancy
# Em - migration barrier in eV
# [1] Baibuz, Ekaterina, et al. "Migration barriers for surface diffusion on a rigid lattice: 
# challenges and solutions." 
# https://arxiv.org/abs/1707.05765
# [2] Mendelev, M. I., et al. Philosophical magazine 83.35 (2003): 3977-3994.
#
# Format:
# a b c d Em
4 1	4 2	1.001
4 1	4 3	0.752
4 1	4 4	0.713
4 1	4 5	0.705
4 2	4 2	1.071
4 2	4 3	0.679
4 2	4 4	0.635
4 2	4 5	0.63
4 3	4 2	1.325
4 3	4 3	0.927
4 3	4 4	0.716
4 3	4 5	0.693
4 4	4 2	1.631
4 4	4 3	1.234
4 4	4 4	1.016
4 4	4 5	0.993
