# Supplementary material for: Data sets of migration barriers for atomistic Kinetic Monte Carlo simulations of Fe self-diffusion
Source: Data Brief. 2018 Apr 24;19:564–9. doi: 10.1016/j.dib.2018.04.060 (PMC5997586; doi:10.1016/j.dib.2018.04.060)
Supplement: Supplementary file 2 — Supplementary material [file mmc2.zip › Fe_Set_Exchange.dat]

#version Fe Set Exchange
#a0 2.8553e-10 # [m]
#bcc
#
# Migration barriers set for exchange processes on the {100} Fe surface
# Calculated by J. Zhao <nietzsche.jones.lei@gmail.com> 2016
# NEB method with Mendelev [1] potential was used
# s0 s1 s2 s3 s4 s5 are the occupation states (1 = occupied, 0 = vacant) 
# of the 6 closest sites (1nn and 2nn) of the initial adatom and final diagonal site
# around the migrating atom before and after the jump
# see numbering in [2]
# Em - migration barrier in eV
# [1] Mendelev, M. I., et al. Philosophical magazine 83.35 (2003): 3977-3994.
# [2] Baibuz, Ekaterina, et al. "Data sets of migration barriers for 
# atomistic Kinetic Monte Carlo simulations of 
# Fe self-diffusion " Data In Brief (2017) submitted 
#
# Format:
# s0 s1 s2 s3 s4 s5 Em
0 0 0 0 0 0  0.712
1 0 0 0 0 0  1.046
0 0 0 0 0 1  0.722
0 0 0 1 0 0  0.680
1 1 0 0 0 0  1.371
0 0 0 0 1 1  0.725
1 0 0 1 0 0  0.977
0 0 1 0 0 1  0.678
1 0 1 0 0 0  0.992
0 0 0 1 0 1  0.670
0 0 1 1 0 0  0.630
1 0 0 0 1 0  0.928
1 0 0 0 0 1  0.930
1 1 1 0 0 0  1.291
0 0 0 1 1 1  0.672
1 1 0 0 1 0  1.243
1 0 0 0 1 1  0.921
1 0 1 1 0 0  0.927
0 0 1 1 0 1  0.631
1 0 1 0 1 0  0.853
1 0 0 1 1 0  0.852
1 0 1 0 0 1  0.865
1 0 0 1 0 1  0.843
1 1 1 1 0 0  1.215
0 0 1 1 1 1  0.625
1 1 1 0 1 0  1.142
1 0 1 0 1 1  0.845
1 1 1 0 0 1  1.157
1 0 0 1 1 1  0.838
1 1 0 0 1 1  1.201
1 0 1 1 1 0  0.791
1 0 1 1 0 1  0.789
1 1 1 1 1 0  1.072
1 0 1 1 1 1  0.779
1 1 1 0 1 1  1.106
1 1 1 1 1 1  1.024
